# Supplementary material for: Transcriptome-based identification and expression characterization of RgABCC transporters in Rehmannia glutinosa
Source: PLoS One. 2021 Jun 25;16(6):e0253188. doi: 10.1371/journal.pone.0253188 (PMC8232422; doi:10.1371/journal.pone.0253188)
Supplement: S1 Table — (XLS) [file pone.0253188.s002.xls]

## Sheet: S1 Table
S1 Table. Number of the identified ABCCs from some reported plant species.
Species	Identified number	Functional number	Reference
Ananas comosus	16	0	Chen et al., 2017
Arabidopsis thaliana	15	6	Sánchez-Fernández et al., 2001
Brassica napus	47	0	Zhang et al., 2018
Brassica rapa	21	0	Yan et al., 2017
Capsicum annuum	26	0	Lopez-Ortiz et al., 2019
Capsicum baccatum	24	0
Capsicum chinense	23	0
Crocus sativus	12	2	Demurtas et al., 2019
Fragaria vesca	16	0	Shi et al.,2020
Glycine max	48	0	Mishra et al., 2019
Hevea brasiliensis	3	0	Nie et al., 2015
Lithospermum erythrorhizon	1	1	Zhu et al., 2018
Nelumbo nucifera	17	0	Sugiyama et al., 2006
Oryza sativa	17	2	Garcia et al., 2004
Populus trichocarpa	29	1	Yan et al., 2017
Solanum lycopersicum	26	0	Ofori et al., 2018
Triticum aestivum	18	1	Bhati et al., 2015
Vitis vinifera	26	1	Çakır and Kılıçkaya, 2013
Zea mays	13	2	Pang et al., 2013
Total	398	16
Sánchez-Fernández, R., Davies, T. G., Coleman, J. O., and Rea, P. A. (2001). The Arabidopsis thaliana ABC protein superfamily, a complete inventory. J. Biol. Chem. 276, 30231–30244. doi: 10.1074/jbc.M103104200
Zhiyi, N., Guijuan, K., Yu, L., Longjun, D., and Rizhong, Z. (2015). Whole- transcriptome survey of the putative ATP-binding cassette (ABC) transporter family genes in the latex-producing laticifers of Hevea brasiliensis. PLoS One 10:e0116857. doi: 10.1371/journal.pone.0116857
Çakır Birsen,Kılıçkaya Ozan. (2013). Whole-Genome survey of the putative atp- binding cassette transporter family genes in Vitis vinifera. PLoS One 8:e78860. doi: 10.1371/journal.pone.0078860
Sugiyama, A., Shitan, N., Sato, S., Nakamura, Y., Tabata, S., and Yazaki, K. (2006). Genome-wide analysis of ATP-binding cassette (ABC) proteins in a model legume plant, Lotus japonicus: comparison with Arabidopsis ABC protein family. DNA Res. 13, 205–228. doi: 10.1093/dnares/dsl013
Pang,K.,Li,Y.,Liu,M.,Meng,Z.,andYu,Y.(2013).Inventory and general analysis of the ATP-binding cassette (ABC) gene superfamily in maize (Zea mays L.). Gene 526, 411–428. doi: 10.1016/j.gene.2013.05.051
Garcia, O., Bouige, P., Forestier, C., and Dassa, E. (2004). Inventory and comparative analysis of rice and Arabidopsis ATP-binding Cassette (ABC) systems. J. Mol. Biol. 343, 249–265. doi: 10.1016/j.jmb.2004.07.093
Ofori, P. A., Mizuno, A., Suzuki, M., Martinoia, E., Reuscher, S., Aoki, K., et al. (2018b). Genome-wide analysis of ATP binding cassette (ABC) transporters in tomato. PLoS One 13:e0200854. doi: 10.1371/journal.pone.0200854
Chen, P., Li, Y., Zhao, L., Hou, Z., Yan, M., Hu, B., et al. (2017). Genome- wide identification and expression profiling of ATP-binding cassette (ABC) transporter gene family in Pineapple (Ananas comosus (L.) Merr.) reveal the role of AcABCG38 in pollen development. Front. Plant Sci. 8:2150. doi:10.3389/ fpls.2017.02150
Bhati, K., Sharma, S., Aggarwal, S., Kaur, M., Shukla, V., Kaur, J., et al. (2015). Genome-wide identification and expression characterization of ABCC-MRP transporters in hexaploid wheat. Front. Plant Sci. 6:488. doi: 10.3389/fpls.2015. 00488
Lopez-Ortiz Carlos, Dutta Sudip Kumar, Natarajan Purushothaman et al. Genome-wide identification and gene expression pattern of ABC transporter gene family in Capsicum spp.[J] .PLoS ONE, 2019, 14: e0215901.
Zhang XD, Zhao KX, Yang ZM. Identification of genomic ATP binding cassette (ABC) transporter genes and Cd-responsive ABCs in Brassica napus. Gene. 2018; 664:139–51. https://doi.org/10.1016/j.gene. 2018.04.060 PMID: 29709635
Mishra Awdhesh Kumar,Choi Jinhee,Rabbee Muhammad Fazle et al. In Silico Genome-Wide Analysis of the ATP-Binding Cassette Transporter Gene Family in Soybean (L.) and Their Expression Profiling.[J] .Biomed Res Int, 2019, 2019: 8150523.
Yan C, Duan W, Lyu S, Li Y, Hou X. Genome-wide identification, evolution, and expression analysis of the ATP-binding cassette transporter gene family in Brassica rapa. Frontiers in plant science. 2017; 8:349. https://doi.org/10.3389/fpls.2017.00349 PMID: 28367152
Demurtas Olivia Costantina,de Brito Francisco Rita,Diretto Gianfranco et al. ABCC Transporters Mediate the Vacuolar Accumulation of Crocins in Saffron Stigmas.[J] .Plant Cell, 2019, 31: 2789-2804.
Zhu Y,Chu S-J,Luo Y-L et al. Involvement of LeMRP, an ATP-binding cassette transporter, in shikonin transport and biosynthesis in Lithospermum erythrorhizon.[J] .Plant Biol (Stuttg), 2018, 20: 365-373.
Mengyun Shi, Shuaishuai Wang, Yang Zhang, et al. Genome-wide characterization and expression analysis of ATP-binding cassette (ABC) transporters in strawberry reveal the role of FvABCC11 in cadmium tolerance. 2020, 271
