# Supplementary material for: Transcriptome-based identification and expression characterization of RgABCC transporters in Rehmannia glutinosa
Source: PLoS One. 2021 Jun 25;16(6):e0253188. doi: 10.1371/journal.pone.0253188 (PMC8232422; doi:10.1371/journal.pone.0253188)
Supplement: S2 Table — The red fonts represent the sequences of these vector adapters. (XLS) [file pone.0253188.s003.xls]

## Sheet: S2 Table
S2 Table. The primer sequences of the RgABCCs used to clone and construct vectors. The red fonts represent the sequences of these vector adapters.
Use		Primer	Sequence (5' to 3')	Theoretical Tm (°C)	Practical Tm of primer pairs (°C)	Product length (bp)
CaMV35S: GFP-RgABCC1 for subcellular localization		Forward	GACGAGCTGTACAAGCTCGAGATGGCTTTCAAGCCATTTGAGTGG	61.1	60	4869
		Reverse	GTGGTGGTGGTGGTGGTGCTCGAGCTACATCTCAACTTGGTCCCAGTCG	61.2
CaMV35S: GFP-RgABCC3 for subcellular localization		Forward	GACGAGCTGTACAAGCTCGAGATGTCAGTTGATGCTGAGAGAATAGG	59.8	60	2897
		Reverse	GTGGTGGTGGTGGTGGTGCTCGAGCAGACACTGCAGAATCAAGCTTCTCG	61.8
CaMV35S: GFP-RgABCC11 for subcellular localization		Forward	GACGAGCTGTACAAGCTCGAGATGCGTGTGGGTTTCAGGCTAAGAG	61.2	61	3782
		Reverse	GTGGTGGTGGTGGTGGTGCTCGAGGTATTTGCCTACATTCGAAGACCATCCC	62.9
CaMV35S: GFP-RgABCC18 for subcellular localization		Forward	GACGAGCTGTACAAGCTCGAGATGGCCAGGGCTGTGTACTCTAAC	61.8	61	2640
		Reverse	GTGGTGGTGGTGGTGGTGCTCGAGCCGCTTGAGGTTTGTATTTCCCTAC	60.1
pYES2-RgABCC1 for heterologous expression in yeast		Forward	CATCACACTGGCGGCCGCTCGAGATGGCTTTCAAGCCATTTGAGTGG	61.1	61	4869
		Reverse	GATGCGGCCCTCTAGATGCATGCCTCGAGCTACATCTCAACTTGGTCCCAGTCG	61.2
