# Supplementary material for: Transcriptome-based identification and expression characterization of RgABCC transporters in Rehmannia glutinosa
Source: PLoS One. 2021 Jun 25;16(6):e0253188. doi: 10.1371/journal.pone.0253188 (PMC8232422; doi:10.1371/journal.pone.0253188)
Supplement: S3 Table — (XLS) [file pone.0253188.s004.xls]

## Sheet: S3 Table
S3 Table. Primer sequences used for the qRT-PCR analysis of the RgABCCs.
Gene name	Genebank ID	Product Length (nt)	Forward (5'→3')	Theoretical Tm (°C)	Reverse (5' to 3')	Theoretical Tm (°C)	Practical Tm of primer pairs (°C)	Amplification efficiency
RgABCC1	MW355848	193	ATCCTACTACTGCCACAA	58.6	CTCAATTCAACATTACAAGACA	58.7	59	0.9979
RgABCC2	MW355849	79	TGGTGTTATCTATGCTCTG	57.8	AGTCCTGTCGTAATAATCC	57.5	58	0.9896
RgABCC3	MW355850	92	AAGGCGTATGTTGCTCAG	60.6	CTGTATCGTTGTCTGTCCAT	60.2	60	0.9982
RgABCC4	MW355851	104	TTACACGATTCACATTCTCTT	59.1	GGCACCTGTTATTCATCAT	59.1	59	0.9923
RgABCC5	MW355852	93	CACCACCACTTATTGATGA	58.6	TCTCCTTGTAACGAACCT	58.9	59	0.9968
RgABCC6	MW355853	86	AGTAACAGAGTCACCACAA	59.7	AGCACATAGACAGCAGAA	59.7	60	0.9957
RgABCC7	MW355854	103	CGTATTGTAGAACCGAGAG	58.6	CCTGTGGAATGATACTGAG	58.5	59	0.9934
RgABCC8	MW355855	151	ATAGAATACCAACAGTGATG	58.2	GCAGAGTGATTATGAGAC	57.9	58	0.9878
RgABCC9	MW355856	103	CGTATTGTAGAACCGAGAG	58.6	CCTGTGGAATGATACTGAG	58.5	59	0.9853
RgABCC10	MW355857	86	TGTTATCACCTGGCAAGT	60.1	TGGCAGAGGAGTAGTAGTA	59.9	60	0.9973
RgABCC11	MW355858	91	CGTAGCAATCCTTCCTTC	58.9	TTCTTGGTTCTCTGATGTTAG	59.1	59	0.9975
RgABCC12	MW355859	91	TTCTTGGTTCTCTGATGTTAG	59.1	CGTAGCAATCCTTCCTTC	58.9	59	0.9996
RgABCC13	MW355860	93	TCTCCTTGTAACGAACCT	58.9	CACCACCACTTATTGATGA	58.6	59	0.9961
RgABCC14	MW355861	104	TTACACGATTCACATTCTCTT	59.1	GGCACCTGTTATTCATCAT	59.1	59	0.9897
RgABCC15	MW355862	103	CGTATTGTAGAACCGAGAG	58.6	CCTGTGGAATGATACTGAG	58.5	59	0.9939
RgABCC16	MW355863	196	CAGGCAAGAAGAAGAGAT	57.7	GACCAAGTTGAGATGTAGA	57.6	59	0.9962
RgABCC17	MW355864	147	AATCCTACTACTGCCACAA	59.6	CCTCAATTCAACATTACAAGAC	59.4	60	0.9887
RgABCC18	MW355865	91	AGTTCTCAGCATCATTCCT	59.9	GTCTTGGTCGTTGTGTTC	59.9	60	0.9949
RgActin	EU526396.1	80	GTTGCTATTCAGGCTGTC	59.6	CTCACTCCATCACCAGAA	59.7	60	0.9858
