# Supplementary material for: Transcriptome-based identification and expression characterization of RgABCC transporters in Rehmannia glutinosa
Source: PLoS One. 2021 Jun 25;16(6):e0253188. doi: 10.1371/journal.pone.0253188 (PMC8232422; doi:10.1371/journal.pone.0253188)
Supplement: S4 Table — (XLS) [file pone.0253188.s005.xls]

## Sheet: S4 Table
S4 Table. Summary of the putative ABCC transporters from the R. glutinosa transcriptome data.
Unigene ID	Gene length (bp)	Start	End	Description
Unigene1200_All	1200	559	834	AB7C_ARATH ABC transporter C family member 7 [Arabidopsis thaliana]
Unigene13204_All	5310	154	5022	ABC transporter C family member 2 isoform 1 [Vitis vinifera]
Unigene13419_All	5067	219	4745	ABC transporter C family member 9 [Arabidopsis thaliana]
Unigene14368_All	4088	4027	254	ABC transporter C family member 2 [Arabidopsis thaliana]
Unigene16368_All	5535	420	5288	ABC transporter C family member 2 [Arabidopsis thaliana]
Unigene1643_All	1643	1	1326	AB10C_ARATH ABC transporter C family member 10 [Arabidopsis thaliana]
Unigene16497_All	5067	219	4745	ABC transporter C family member 9-like [Solanum lycopersicum]
Unigene16638_All	2831	50	2584	ABC transporter C family member 2 [Arabidopsis thaliana]
Unigene17152_All	5500	5042	438	ABC transporter C family member 5 [Arabidopsis thaliana]
Unigene1728_All	1728	3	1325	AB2C_ARATH ABC transporter C family member 2 [Arabidopsis thaliana]
Unigene1735_All	1735	7	1461	AB2C_ARATH ABC transporter C family member 2 [Arabidopsis thaliana]
Unigene1740_All	1740	1	1431	AB4C_ARATH ABC transporter C family member 4 [Arabidopsis thaliana]
Unigene1766_All	1766	93	1319	AB5C_ARATH ABC transporter C family member 5 [Arabidopsis thaliana]
Unigene1770_All	1770	3	869	AB3C_ARATH ABC transporter C family member 3 [Arabidopsis thaliana]
Unigene1786_All	1786	3	1784	AB5C_ARATH ABC transporter C family member 5 [Arabidopsis thaliana]
Unigene1874_All	1874	223	819	AB2C_ARATH ABC transporter C family member 2 [Arabidopsis thaliana]
Unigene18869_All	4950	184	4623	ABC transporter C family member 10-like [Solanum lycopersicum]
Unigene1944_All	1944	167	1645	AB9C_ARATH ABC transporter C family member 9 [Arabidopsis thaliana]
Unigene20848_All	4996	176	4711	PREDICTED: ABC transporter C family member 3-like [Fragaria vesca subsp. vesca]
Unigene2100_All	2100	1	1902	AB2C_ARATH ABC transporter C family member 2 [Arabidopsis thaliana]
Unigene23204_All	3993	3899	126	ABC transporter C family member 2-like [Vitis vinifera]
Unigene2430_All	4995	176	4711	ABC transporter C family member 3 [Arabidopsis thaliana]
Unigene248_All	4963	4793	306	ABC transporter C family member 4-like [Solanum lycopersicum]
Unigene2514_All	2514	448	1902	AB2C_ARATH ABC transporter C family member 2 [Arabidopsis thaliana]
Unigene2569_All	2569	3	2261	AB3C_ARATH ABC transporter C family member 3 [Arabidopsis thaliana]
Unigene2609_All	2609	185	2389	AB2C_ARATH ABC transporter C family member 2 [Arabidopsis thaliana]
Unigene2686_All	2686	1396	1575	ABCCF_DICDI ABC transporter C family member 15 [Dictyostelium discoideum]
Unigene2702_All	2702	1363	1542	ABCCF_DICDI ABC transporter C family member 15 [Dictyostelium discoideum]
Unigene2709_All	2709	1367	1600	ABCCF_DICDI ABC transporter C family member 15 [Dictyostelium discoideum]
Unigene2723_All	2723	1	2334	AB3C_ARATH ABC transporter C family member 3 [Arabidopsis thaliana]
Unigene27496_All	4954	184	4623	ABC transporter C family member 10 [Arabidopsis thaliana]
Unigene2786_All	2786	1	2511	AB4C_ARATH ABC transporter C family member 4 [Arabidopsis thaliana]
Unigene2792_All	2792	809	1507	AB2C_ARATH ABC transporter C family member 2 [Arabidopsis thaliana]
Unigene2820_All	2820	1375	1554	ABCCF_DICDI ABC transporter C family member 15 [Dictyostelium discoideum]
Unigene2824_All	2824	2554	2811	AB1C_ARATH ABC transporter C family member 1 [Arabidopsis thaliana]
Unigene2863_All	2863	106	1377	AB9C_ARATH ABC transporter C family member 9 [Arabidopsis thaliana]
Unigene28632_All	2863	167	2425	AB5C_ARATH ABC transporter C family member 5 [Arabidopsis thaliana]
Unigene2866_All	2866	1586	2224	AB2C_ARATH ABC transporter C family member 2 [Arabidopsis thaliana]
Unigene2869_All	2869	146	1360	AB2C_ARATH ABC transporter C family member 2 [Arabidopsis thaliana]
Unigene2904_All	2904	1321	1500	ABCCF_DICDI ABC transporter C family member 15 [Dictyostelium discoideum]
Unigene2907_All	2907	474	2846	AB3C_ARATH ABC transporter C family member 3 [Arabidopsis thaliana]
Unigene2922_All	2922	320	1747	AB12C_ARATH ABC transporter C family member 12 [Arabidopsis thaliana]
Unigene2938_All	2938	147	2765	AB2C_ARATH ABC transporter C family member 2 [Arabidopsis thaliana]
Unigene2965_All	2783	210	2570	AB2C_ARATH ABC transporter C family member 2 [Arabidopsis thaliana]
Unigene2989_All	2989	1	1809	AB14C_ARATH ABC transporter C family member 14 [Arabidopsis thaliana]
Unigene3037_All	3037	759	3035	AB5C_ARATH ABC transporter C family member 5 [Arabidopsis thaliana]
Unigene3071_All	3071	950	2725	AB3C_ARATH ABC transporter C family member 3 [Arabidopsis thaliana]
Unigene3102_All	3102	391	2811	AB3C_ARATH ABC transporter C family member 3 [Arabidopsis thaliana]
Unigene3123_All	3123	238	1302	AB5C_ARATH ABC transporter C family member 5 [Arabidopsis thaliana]
Unigene3210_All	3210	723	1754	AB2C_ARATH ABC transporter C family member 2 [Arabidopsis thaliana]
Unigene3388_All	3388	2	2950	AB5C_ARATH ABC transporter C family member 5 [Arabidopsis thaliana]
Unigene3460_All	3460	239	2020	AB2C_ARATH ABC transporter C family member 2 [Arabidopsis thaliana]
Unigene3489_All	3147	32	2944	AB9C_ARATH ABC transporter C family member 9 [Arabidopsis thaliana]
Unigene3504_All	3504	484	3081	AB13C_ORYSJ ABC transporter C family member 13 [Oryza sativa subsp. japonica]
Unigene3537_All	3537	1345	1635	AB10C_ARATH ABC transporter C family member 10 [Arabidopsis thaliana]
Unigene3571_All	3571	5	1324	AB6C_ARATH ABC transporter C family member 6 [Arabidopsis thaliana]
Unigene3606_All	3606	976	1626	AB15C_ARATH Putative ABC transporter C family member 15 [Arabidopsis thaliana]
Unigene3689_All	3689	2156	3118	AB2C_ARATH ABC transporter C family member 2 [Arabidopsis thaliana]
Unigene3701_All	3701	610	2043	AB4C_ARATH ABC transporter C family member 4 [Arabidopsis thaliana]
Unigene3711_All	3711	1769	3043	AB3C_ARATH ABC transporter C family member 3 [Arabidopsis thaliana]
Unigene3724_All	3724	1	3270	AB5C_ARATH ABC transporter C family member 5 [Arabidopsis thaliana]
Unigene3747_All	3747	2578	3039	AB13C_ARATH ABC transporter C family member 13 [Arabidopsis thaliana]
Unigene3766_All	3766	1451	3415	AB5C_ARATH ABC transporter C family member 5 [Arabidopsis thaliana]
Unigene3791_All	3353	267	3149	AB3C_ARATH ABC transporter C family member 3 [Arabidopsis thaliana]
Unigene3879_All	3879	9	2069	AB14C_ARATH ABC transporter C family member 14 [Arabidopsis thaliana]
Unigene3907_All	3907	1955	3634	AB4C_ARATH ABC transporter C family member 4 [Arabidopsis thaliana]
Unigene4042_All	3992	95	3868	ABC transporter C family member 2 [Arabidopsis thaliana]
Unigene4103_All	4103	1399	3657	AB5C_ARATH ABC transporter C family member 5 [Arabidopsis thaliana]
Unigene4665_All	4665	2529	4358	AB9C_ARATH ABC transporter C family member 9 [Arabidopsis thaliana]
Unigene5205_All	5205	750	2492	AB2C_ARATH ABC transporter C family member 2 [Arabidopsis thaliana]
Unigene5228_All	5228	1140	5042	AB2C_ARATH ABC transporter C family member 2 [Arabidopsis thaliana]
Unigene5254_All	5254	2661	478	AB5C_ARATH ABC transporter C family member 5 [Arabidopsis thaliana]
Unigene5361_All	5361	175	5043	AB2C_ARATH ABC transporter C family member 2 [Arabidopsis thaliana]
Unigene5396_All	3546	239	3352	AB5C_ARATH ABC transporter C family member 5 [Arabidopsis thaliana]
Unigene5483_All	5483	1635	4205	AB5C_ARATH ABC transporter C family member 5 [Arabidopsis thaliana]
Unigene5573_All	5573	2374	5115	AB5C_ARATH ABC transporter C family member 5 [Arabidopsis thaliana]
Unigene5600_All	5600	2310	5162	AB5C_ARATH ABC transporter C family member 5 [Arabidopsis thaliana]
Unigene5608_All	5608	2056	485	AB5C_ARATH ABC transporter C family member 5 [Arabidopsis thaliana]
Unigene5641_All	5641	3603	5201	AB5C_ARATH ABC transporter C family member 5 [Arabidopsis thaliana]
Unigene5858_All	5858	1448	3370	AB12C_ARATH ABC transporter C family member 12 [Arabidopsis thaliana]
Unigene6118_All	5264	149	5017	ABC transporter C family member 2 [Arabidopsis thaliana]
Unigene6247_All	4964	4794	307	ABC transporter C family member 4 [Arabidopsis thaliana]
Unigene6268_All	2784	50	2584	ABC transporter C family member 2 [Arabidopsis thaliana]
Unigene6559_All	5217	149	5017	ABC transporter C family member 2 [Arabidopsis thaliana]
Unigene8135_All	3129	119	2824	ABC transporter C family member 3 [Arabidopsis thaliana]
Unigene8521_All	4935	4711	107	ABC transporter C family member 5-like [Solanum lycopersicum]
