# Supplementary material for: Transcriptome-based identification and expression characterization of RgABCC transporters in Rehmannia glutinosa
Source: PLoS One. 2021 Jun 25;16(6):e0253188. doi: 10.1371/journal.pone.0253188 (PMC8232422; doi:10.1371/journal.pone.0253188)
Supplement: S5 Table — (XLS) [file pone.0253188.s006.xls]

## Sheet: S5 Table
S5 Table. Substrates of the functionally characterized ABCCs from other plant species.
Plant name	Gene name	Accession number	Subcelluar location	Substrates of transport	Reference
Arabidopsis thaliana	AtABCC1/MRP1	AEE31213.1	Vacuole	ABA-GE; folate; anthocyanin; phytochelatin–As; phytochelatin–Cd; glutathione S-conjugates	Raichaudhuri et al., 2009; Lu et al., 1997; Burla et al., 2013; Park et al., 2012; Song et al., 2010
	AtABCC2/MRP2	Q42093.2	Vacuole	ABA-GE; flavonoids; organic anion; chlorophyll catabolites; phytochelatin–As; phytochelatin–Cd; glutathione S-conjugates; glucuronate conjugates	Behrens et al., 2019; Liu et al., 2001; Frelet-Barrand et al., 2008; Burla et al., 2013; Park et al., 2012; Song et al., 2010
	AtABCC3/MRP3	AEE75292.1	Vacuole	glutathione S-conjugates; phytochelatin-Cd; chlorophyll catabolites	Brunetti et al., 2015; Tommasini et al., 1998
	AtABCC4/MRP4	AEC10889.1	plasm membrane	folate; glutathione S-conjugates	Klein et al., 2004; Sánchez-Fernández et al., 1998
	AtABCC5/MRP5	Q7GB25.2	plasm membrane	phytate	Nagy et al., 2009
	AtABCC8/MRP6	NC_003074.8	not determined	Cd	Gaillard et al., 2008
Zea mays	ZmMRP3	Zm00001d048329	Vacuole	anthocyanin	Goodman et al., 2004
	ZmMRP4	EF586878	not determined	anthocyanin; phytate	Goodman et al., 2004; Shi et al., 2007
Oryza sativa	OsABCC1	XP_015635453.1	not determined	phytochelatin-As	Song et al., 2014
	OsMRP5	XP_015630971.1	not determined	phytate	Xu et al., 2009
Triticum aestivum	TaABCC13/MRP3	AIK23242.1	not determined	glutathione-conjugates; phytate	Bhati et al., 2015; Bhati et al., 2016
Vitis vinifera	VvABCC1	JX245004.1	Vacuole	anthocyanidin 3-O-Glucosides	Francisco et al., 2013
Crocus sativus	CsABCC4a	MF966954	Vacuole	crocins	Demurtas et al., 2019
	CsABCC2	MF966955	Vacuole	crocins	Demurtas et al., 2019
Populus trichocarpa	PtABCC1	MG791913.1	not determined	Cd	Sun et al., 2018
Lithospermum erythrorhizon	LeMRP	KY293694	not determined	shikonin	Zhu et al., 2018
Zhu Y,Chu S-J,Luo Y-L et al. Involvement of LeMRP, an ATP-binding cassette transporter, in shikonin transport and biosynthesis in Lithospermum erythrorhizon.[J] .Plant Biol (Stuttg), 2018, 20: 365-373.
Sun Liping,Ma Yifeng,Wang Huihong et al. Overexpression of PtABCC1 contributes to mercury tolerance and accumulation in Arabidopsis and poplar.[J] .Biochem. Biophys. Res. Commun., 2018, 497: 997-1002.
Demurtas Olivia Costantina,de Brito Francisco Rita,Diretto Gianfranco et al. ABCC Transporters Mediate the Vacuolar Accumulation of Crocins in Saffron Stigmas.[J] .Plant Cell, 2019, 31: 2789-2804.
Francisco Rita Maria,Regalado Ana,Ageorges Agnès et al. ABCC1, an ATP binding cassette protein from grape berry, transports anthocyanidin 3-O-Glucosides.[J] .Plant Cell, 2013, 25: 1840-54.
Bhati Kaushal K,Sharma Shivani,Aggarwal Sipla et al. Genome-wide identification and expression characterization of ABCC-MRP transporters in hexaploid wheat.[J] .Front Plant Sci, 2015, 6: 488.
Bhati Kaushal Kumar,Alok Anshu,Kumar Anil et al. Silencing of ABCC13 transporter in wheat reveals its involvement in grain development, phytic acid accumulation and lateral root formation.[J] .J. Exp. Bot., 2016, 67: 4379-89.
Song Won-Yong,Yamaki Tomohiro,Yamaji Naoki et al. A rice ABC transporter, OsABCC1, reduces arsenic accumulation in the grain.[J] .Proc. Natl. Acad. Sci. U.S.A., 2014, 111: 15699-704.
Xu Xiu-Hong,Zhao Hai-Jun,Liu Qing-Long et al. Mutations of the multi-drug resistance-associated protein ABC transporter gene 5 result in reduction of phytic acid in rice seeds.[J] .Theor. Appl. Genet., 2009, 119: 75-83.
Goodman Christopher Dean,Casati Paula,Walbot Virginia,A multidrug resistance-associated protein involved in anthocyanin transport in Zea mays.[J] .Plant Cell, 2004, 16: 1812-26.
Shi Jinrui,Wang Hongyu,Schellin Kathleen et al. Embryo-specific silencing of a transporter reduces phytic acid content of maize and soybean seeds.[J] .Nat. Biotechnol., 2007, 25: 930-7.
Raichaudhuri Ayan,Peng Mingsheng,Naponelli Valeria et al. Plant Vacuolar ATP-binding Cassette Transporters That Translocate Folates and Antifolates in Vitro and Contribute to Antifolate Tolerance in Vivo.[J] .J. Biol. Chem., 2009, 284: 8449-60.
Lu Y P,Li Z S,Rea P A,AtMRP1 gene of Arabidopsis encodes a glutathione S-conjugate pump: isolation and functional definition of a plant ATP-binding cassette transporter gene.[J] .Proc. Natl. Acad. Sci. U.S.A., 1997, 94: 8243-8.
Behrens Claire E,Smith Kaila E,Iancu Cristina V et al. Transport of Anthocyanins and other Flavonoids by the Arabidopsis ATP-Binding Cassette Transporter AtABCC2.[J] .Sci Rep, 2019, 9: 437.
Liu G,Sánchez-Fernández R,Li Z S et al. Enhanced multispecificity of arabidopsis vacuolar multidrug resistance-associated protein-type ATP-binding cassette transporter, AtMRP2.[J] .J. Biol. Chem., 2001, 276: 8648-56.
Frelet-Barrand Annie,Kolukisaoglu H Uner,Plaza Sonia et al. Comparative mutant analysis of Arabidopsis ABCC-type ABC transporters: AtMRP2 contributes to detoxification, vacuolar organic anion transport and chlorophyll degradation.[J] .Plant Cell Physiol., 2008, 49: 557-69.
Burla Bo,Pfrunder Stefanie,Nagy Réka et al. Vacuolar transport of abscisic acid glucosyl ester is mediated by ATP-binding cassette and proton-antiport mechanisms in Arabidopsis.[J] .Plant Physiol., 2013, 163: 1446-58.
Park Jiyoung,Song Won-Yong,Ko Donghwi et al. The phytochelatin transporters AtABCC1 and AtABCC2 mediate tolerance to cadmium and mercury.[J] .Plant J., 2012, 69: 278-88.
Song Won-Yong,Park Jiyoung,Mendoza-Cózatl David G et al. Arsenic tolerance in Arabidopsis is mediated by two ABCC-type phytochelatin transporters.[J] .Proc. Natl. Acad. Sci. U.S.A., 2010, 107: 21187-92.
Brunetti Patrizia,Zanella Letizia,De Paolis Angelo et al. Cadmium-inducible expression of the ABC-type transporter AtABCC3 increases phytochelatin-mediated cadmium tolerance in Arabidopsis.[J] .J. Exp. Bot., 2015, 66: 3815-29.
Tommasini R,Vogt E,Fromenteau M et al. An ABC-transporter of Arabidopsis thaliana has both glutathione-conjugate and chlorophyll catabolite transport activity.[J] .Plant J., 1998, 13: 773-80.
Klein Markus,Geisler Markus,Suh Su Jeoung et al. Disruption of AtMRP4, a guard cell plasma membrane ABCC-type ABC transporter, leads to deregulation of stomatal opening and increased drought susceptibility.[J] .Plant J., 2004, 39: 219-36.
Sánchez-Fernández R,Ardiles-Díaz W,Van Montagu M et al. Cloning and expression analyses of AtMRP4, a novel MRP-like gene from Arabidopsis thaliana.[J] .Mol. Gen. Genet., 1998, 258: 655-62.
Nagy Réka,Grob Hanne,Weder Barbara et al. The Arabidopsis ATP-binding cassette protein AtMRP5/AtABCC5 is a high affinity inositol hexakisphosphate transporter involved in guard cell signaling and phytate storage.[J] .J. Biol. Chem., 2009, 284: 33614-22.
Gaillard Stéphane,Jacquet Hélène,Vavasseur Alain et al. AtMRP6/AtABCC6, an ATP-binding cassette transporter gene expressed during early steps of seedling development and up-regulated by cadmium in Arabidopsis thaliana.[J] .BMC Plant Biol., 2008, 8: 22.
