# Supplementary material for: Transcriptome-based identification and expression characterization of RgABCC transporters in Rehmannia glutinosa
Source: PLoS One. 2021 Jun 25;16(6):e0253188. doi: 10.1371/journal.pone.0253188 (PMC8232422; doi:10.1371/journal.pone.0253188)
Supplement: S6 Table — (XLS) [file pone.0253188.s007.xls]

## Sheet: S6 Table
S6 Table. Sequence identities (%) among the RgABCCs.
Unigene ID	Accession number	RgABCC name	RgABCC1	RgABCC2	RgABCC11	RgABCC16	RgABCC12	RgABCC3	RgABCC6	RgABCC4	RgABCC14	RgABCC5	RgABCC15	RgABCC9	RgABCC13	RgABCC7	RgABCC10	RgABCC8	RgABCC17	RgABCC18
Unigene5361_All	MW355848	RgABCC1	-
Unigene13204_All	MW355849	RgABCC2	97.94	-
Unigene23204_All	MW355858	RgABCC11	59.21	59.21	-
Unigene14368_All	MW355863	RgABCC16	77.37	77.44	76.47	-
Unigene4042_All	MW355859	RgABCC12	59.33	59.33	96.76	76.63	-
Unigene3791_All	MW355850	RgABCC3	19.82	19.82	25.63	25.67	25.71	-
Unigene20848_All	MW355853	RgABCC6	27.84	27.84	24.29	24.1	24.35	63.27	-
Unigene248_All	MW355851	RgABCC4	29.24	29.24	24.67	24.91	24.67	28.91	39.83	-
Unigene6247_All	MW355861	RgABCC14	29.24	29.24	24.67	24.91	24.67	28.91	39.83	95.87	-
Unigene5396_All	MW355852	RgABCC5	23.35	23.35	31.05	30.22	30.97	45.97	38.15	31.39	31.39	-
Unigene16497_All	MW355862	RgABCC15	28.1	28.1	24.68	25.06	25.03	37.11	49.41	39.59	39.59	38.19	-
Unigene3489_All	MW355856	RgABCC9	21.26	21.26	26.58	27.39	26.95	53.98	37.43	28.17	28.17	48.32	64.06	-
Unigene8521_All	MW355860	RgABCC13	28.12	28.12	25.12	24.72	25.06	35.72	48.42	40.86	40.92	67.47	48.77	34.68	-
Unigene13419_All	MW355854	RgABCC7	28.28	28.28	24.68	25.06	24.68	37.11	49.41	39.59	39.59	38.19	95.93	64.06	48.77	-
Unigene18869_All	MW355857	RgABCC10	27.46	27.46	23.91	23.97	23.97	29.6	40.94	37.91	37.91	32.41	38.89	28.7	40.49	38.89	-
Unigene27496_All	MW355855	RgABCC8	27.29	27.29	23.97	24.03	24.03	29.66	41.01	37.91	37.91	32.41	38.89	28.7	41.14	38.65	96.86	-
Unigene6268_All	MW355864	RgABCC17	51.6	51.6	49.6	66.59	49.76	10.51	14.82	15.42	15.42	22.09	15.76	10.43	15.41	15.76	14.85	14.91	-
Unigene2938_All	MW355865	RgABCC18	40.05	40.05	68.5	51.75	68.58	10.88	16.42	16.03	16.03	24.36	16.55	18.98	17.25	16.55	15.58	15.64	71.13	-
