# Supplementary material for: Transcriptome-based identification and expression characterization of RgABCC transporters in Rehmannia glutinosa
Source: PLoS One. 2021 Jun 25;16(6):e0253188. doi: 10.1371/journal.pone.0253188 (PMC8232422; doi:10.1371/journal.pone.0253188)
Supplement: S7 Table — (XLS) [file pone.0253188.s008.xls]

## Sheet: S7 Table
S7 Table. Sequence identities (%) of the RgABCCs with other characterized ABCC/MRPs from plant species.
ReABCC name	AtABCC1/MRP1	AtABCC2/MRP2	AtABCC3/MRP3	AtABCC4/MRP4	AtABCC5/MRP5	AtABCC8/MRP6	CsABCC2	CsABCC4a	LeMRP	OsABCC1/MRP1	OsABCC5/MRP5	PtABCC1	TaABCC13/MRP3	VvABCC1	ZmABCC3/MRP3	ZmABCC4/MRP4
RgABCC1	75.2	77.33	26.84	28.79	27.47	27	76.2	30.27	73.02	75.12	24.66	81.18	26.11	27.73	27.75	29.11
RgABCC2	75.2	77.33	26.63	28.79	27.47	27	76.2	30.27	73.02	75.12	24.79	80.98	26.11	27.73	28.21	29.11
RgABCC3	19.8	20.71	45.7	28.52	34.81	28.14	20.25	29.51	22.08	20.47	45.93	20.49	45.48	30.23	42.53	37.48
RgABCC4	29.67	29.1	39.16	68.84	39.56	37.43	29	66.44	27.53	28.89	35.19	28.55	36.54	38.11	38.43	40.2
RgABCC5	23.86	24.04	37.27	31.07	55.15	32.76	24.23	31.6	25.17	24.08	43.11	23.41	65.16	32.87	37.7	52.89
RgABCC6	27.53	28.75	64.27	38.82	47.17	39.38	27.98	40.37	27.34	28.43	48.12	28.51	45.26	41.11	57.34	50.23
RgABCC7	28.23	28.24	47.61	38.94	46.99	39.11	28.17	38.01	27.5	28.55	41.69	28.17	42.85	38.97	47.37	46.92
RgABCC8	27.43	28.24	38.7	37.37	39.48	41.7	27.42	37.05	27.32	27.64	34.12	27.72	37.8	73.84	37.74	41.29
RgABCC9	20.99	21.17	35.14	28.21	34.61	28.83	21.11	28.11	22.77	21.33	41.28	21.1	42.54	29	35.94	34.7
RgABCC10	27.37	28.18	38.92	37.11	39.41	41.63	27.48	36.45	27.26	27.58	33.98	27.66	37.73	73.9	37.87	41.61
RgABCC11	55.7	56.68	23.04	25.03	24.25	23.57	57.99	24.91	61.54	56.99	27.07	59.73	29.66	24.07	24.16	25.56
RgABCC12	55.82	56.8	23.04	25.03	24.28	23.64	58.11	24.91	61.67	57.18	27.07	59.85	29.59	24.13	24.16	25.5
RgABCC13	29.2	29.33	46.87	40.36	75.26	40.76	28.82	40.39	27.52	28.72	40.64	28.19	62.26	41.08	46.17	68.67
RgABCC14	29.67	29.1	39.16	68.84	39.17	37.49	29	64.44	27.53	28.89	35.26	28.55	36.61	38.04	38.5	40.54
RgABCC15	28.17	28.22	47.61	39.07	47.66	39.11	28.11	37.94	27.5	28.55	41.69	28.11	42.85	39.22	46.78	46.92
RgABCC16	60.41	62.38	23.31	25.09	24.29	23.99	62.21	25.94	67.89	60.82	27.17	64.8	29.91	23.88	24.34	25.57
RgABCC17	38.85	40.44	14.02	15.95	16.06	14.05	40.67	16.76	44.48	39.61	16.02	42.22	18.61	14.4	14.62	15.73
RgABCC18	37.28	38.4	14.97	16.68	17.45	15.02	39.62	16.94	41.54	38.98	18.06	40.27	19.99	15.44	15.87	16.93
RgABCC19	36.27	37.74	13.29	14.8	15.19	13.44	38.04	15.23	41.67	37.28	15.49	39.61	17.23	13.48	13.48	14.64
