# Supplementary material for: Transcriptome-based identification and expression characterization of RgABCC transporters in Rehmannia glutinosa
Source: PLoS One. 2021 Jun 25;16(6):e0253188. doi: 10.1371/journal.pone.0253188 (PMC8232422; doi:10.1371/journal.pone.0253188)
Supplement: S8 Table — (XLS) [file pone.0253188.s009.xls]

## Sheet: S8 Table
S8 Table. Relative transcript abundances of the RgABCCs in various tissues of R. glutinosa.
Genes	Various tissues
	Roots	Stems	Young leaves	Fuctional leaves	Old leaves
RgABCC1	101.50±10.27a	1.35±0.23b	1.43±0.69b	1.46±0.64b	1.00±0.16b
RgABCC2	3.62±0.28b	2.31±0.35c	4.51±0.44b	6.78±0.72a	1.00±0.21d
RgABCC3	2.01±0.48d	1.00±0.31d	50.80±5.33b	61.80±5.06a	9.80±1.49c
RgABCC4	0.98±0.09a	1.01±0.06a	1.04±0.11a	1.04±0.11a	1.00±0.07a
RgABCC5	2.30±0.29b	1.50±0.26c	2.60±0.23b	4.60±0.43a	1.00±0.05c
RgABCC6	0.98±0.21b	1.20±0.26b	44.20±3.53a	46.20±4.98a	1.00±0.23b
RgABCC7	7.31±0.86bc	6.77±0.96c	8.98±0.62ab	10.05±0.99a	1.00±0.09d
RgABCC8	10.32±1.15c	8.95±0.99c	14.56±1.63b	24.23±2.03a	1.00±0.18d
RgABCC9	1.20±0.15b	1.36±0.26b	28.24±2.95a	30.24±3.30a	1.00±0.85b
RgABCC10	2.02±0.25cd	44.13±4.01a	6.07±0.88bc	7.27±0.98b	1.00±0.18d
RgABCC11	88.56±8.25a	1.64±1.76b	1.78±0.49b	1.76±0.51b	1.00±0.15b
RgABCC12	16.56±1.45b	13.34±1.86b	36.72±3.05a	39.92±3.85a	1.00±0.15c
RgABCC13	1.81±0.25b	1.62±0.22b	14.89±1.29a	14.91±1.43a	1.00±0.12b
RgABCC14	1.02±0.19a	0.96±0.16a	1.08±0.13a	1.08±0.13a	1.00±0.03a
RgABCC15	1.52±0.95b	1.59±0.46b	13.84±1.55a	14.67±1.42a	1.00±0.15b
RgABCC16	25.31±2.05b	11.23±1.16c	27.54±2.50ab	30.86±3.15a	1.00±0.19d
RgABCC17	1.09±0.18c	1.00±0.25c	8.54±0.85a	8.99±0.95a	6.78±0.76b
RgABCC18	41.56±4.25a	1.24±0.36b	1.45±0.25b	1.52±0.25b	1.00±0.15b
