# Supplementary material for: Transcriptome-based identification and expression characterization of RgABCC transporters in Rehmannia glutinosa
Source: PLoS One. 2021 Jun 25;16(6):e0253188. doi: 10.1371/journal.pone.0253188 (PMC8232422; doi:10.1371/journal.pone.0253188)
Supplement: S9 Table — (XLS) [file pone.0253188.s010.xls]

## Sheet: S9 Table
S9 Table. Relative transcript abundances of the RgABCCs in R. glutinosa roots of different development stages.
Genes	Different development stages
	Seedling stage	Root elongation stage	Earlier root expansion stage	Middle root expansion stage	Later root expansion stage	Maturity stage
RgABCC1	25.40±2.31e	62.05±4.56d	75.45±5.19c	140.47±5.72b	158.97±6.36a	166.82±8.14a
RgABCC2	6.62±0.87c	25.31±2.86a	14.51±1.56b	12.78±0.72b	8.49±0.76c	9.32±0.93c
RgABCC3	2.31±0.28ab	2.02±0.20bc	2.68±0.24a	1.80±0.19c	1.79±0.13c	1.07±0.15d
RgABCC4	12.45±1.39d	13.24±1.46d	27.04±2.91a	22.54±2.55b	17.56±2.06c	18.06±1.97c
RgABCC5	5.31±0.59d	34.54±3.26a	25.62±2.73b	14.62±1.68c	16.29±1.87c	15.35±1.69c
RgABCC6	1.00±0.09a	1.01±0.06a	1.23±0.12a	1.05±0.08a	1.04±0.13a	1.02±0.11a
RgABCC7	15.89±1.75c	35.77±3.27a	28.75±2.86b	26.74±2.94b	23.87±2.49b	22.01±2.36b
RgABCC8	10.86±1.68d	37.95±3.97a	30.56±3.23b	20.92±2.75c	12.34±1.58d	11.58±1.26d
RgABCC9	3.73±0.55c	18.36±1.78a	14.93±1.86b	14.56±1,58b	12.38±1.39b	11.45±1.28b
RgABCC10	3.41±0.55c	5.95±0.76c	9.63±1.08b	20.94±2.16a	21.23±2.18a	10.18±1.23b
RgABCC11	18.99±2.09d	26.64±3.04d	58.97±4.05c	76.86±4.46b	82.76±4.83ab	88.89±5.67a
RgABCC12	13.75±1.63d	28.75±2.96a	21.72±2.67b	19.86±2.77bc	16.69±1.85cd	13.78±1.76d
RgABCC13	1.81±0.25d	5.62±0.22c	14.89±1.29a	10.91±1.43b	6.67±1.12c	6.09±1.07c
RgABCC14	3.36±0.51c	7.96±0.97b	15.89±1.54a	10.43±1.08b	9.56±1.13b	8.49±0.97b
RgABCC15	1.86±0.26b	2.35±0.47b	3.84±0.55b	18.67±1.92a	18.91±1.85a	15.75±1.69a
RgABCC16	6.31±0.86d	18.97±1.13c	34.32±3.46a	24.95±2.29b	21.23±2.46bc	21.01±2.17bc
RgABCC17	2.09±0.18c	1.62±0.25c	2.54±0.56c	8.92±0.95a	8.78±0.76a	6.41±0.84b
RgABCC18	18.65±1.89b	20.41±2.36b	29.86±2.98a	21.08±2.65b	19.08±2.05b	20.95±2.04b
