# Supplementary material for: Transcriptome-based identification and expression characterization of RgABCC transporters in Rehmannia glutinosa
Source: PLoS One. 2021 Jun 25;16(6):e0253188. doi: 10.1371/journal.pone.0253188 (PMC8232422; doi:10.1371/journal.pone.0253188)
Supplement: S10 Table — (XLS) [file pone.0253188.s011.xls]

## Sheet: S10 Table
S10 Table. Relative transcript abundances of the RgABCCs under various conditions.
Genes	Different stress treatments				Genes	Different hormones				Genes	CdCl2
	Heat	Salinity	H2O2	CK		ABA	GA3	ETH	CK		0h	12h	24 h	36 h	48 h
RgABCC1	111.67±3.95**	59.87±1.98**	0.78±0.06	1.00±0.25	RgABCC1	119.87±7.08**	134.78±8.84**	84.67±5.25**	1.00±0.15	RgABCC1	1.00±0.10d	19.25±2.05d	248.32±18.12c	488.93±31.88a	323.67±24.23b
RgABCC2	90.67±2.58**	39.45±2.51**	0.86±0.08	1.00±0.18	RgABCC2	100.45±5.21**	105.86±6.48**	92.67±6.78**	1.00±0.13	RgABCC2	1.00±0.12b	14.67±1.48b	120.07±10.28a	123.07±12.18a	110.07±13.35a
RgABCC3	8.34±1.28**	0.34±0.09**	0.45±0.06**	1.00±0.12	RgABCC3	0.34±0.08**	3.45±0.28**	12.34±1.08**	1.00±0.08	RgABCC3	1.00±0.09c	15.04±2.51a	12.92±1.77ab	10.31±1.12b	12.94±1.31ab
RgABCC4	9.87±0.29**	0.71±0.16	0.65±0.08*	1.00±0.19	RgABCC4	26.72±1.66**	74.67±6.29**	64.87±6.29**	1.00±0.09	RgABCC4	1.00±0.07ab	0.89±0.06b	0.65±0.06c	1.07±0.12a	0.87±0.09b
RgABCC5	1.12±0.12	4.68±0.18**	39.67±3.10**	1.00±0.15	RgABCC5	0.68±0.08*	3.87±0.31**	0.56±0.02**	1.00±0.13	RgABCC5	1.00±0.09a	0.26±0.07b	0.89±0.08a	1.02±0.11a	1.06±0.09a
RgABCC6	19.30±1.24**	0.89±0.17	1.03±0.07	1.00±0.20	RgABCC6	1.19±0.09	4.63±0,86**	0.31±0.04**	1.00±0.16	RgABCC6	1.00±0.11d	12.30±1.29c	28.30±2.34a	32.30±3.28a	23.30±2.54b
RgABCC7	0.82±0.14	34.17±2.29**	35.98±2.34**	1.00±0.14	RgABCC7	34.17±1.89**	12.85±1.43**	4.82±0.24**	1.00±0.094	RgABCC7	1.00±0.09a	0.32±0.04c	0.38±0.07c	0.69±0.11b	0.98±0.09a
RgABCC8	0.78±0.13	12.76±2.19**	0.98±0.09	1.00±0.15	RgABCC8	0.34±0.07**	0.48±0.09**	5.78±0.23**	1.00±0.15	RgABCC8	1.00±0.09c	12.99±1.15b	16.87±1.85a	17.65±1.55a	17.99±1.86a
RgABCC9	1.09±0.18	18.92±2.98**	34.68±2.28**	1.00±0.11	RgABCC9	18.92±1.88**	43.68±4.38**	3.60±0.78**	1.00±0.11	RgABCC9	1.00±0.11a	0.81±0.08b	0.98±0.08a	0.87±0.07ab	0.99±0.06a
RgABCC10	12.90±1.23**	2.05±0.26**	0.54±0.05**	1.00±0.13	RgABCC10	1.23±0.11	0.35±0.07**	0.82±0.13	1.00±0.13	RgABCC10	1.00±0.13e	8.92±1.03c	18.22±2.03a	12.92±1.23b	5.87±0.57d
RgABCC11	101.23±3.98**	32.87±1.68**	1.06±0.11	1.00±0.11	RgABCC11	12.87±1.23**	355.71±8.95**	89.23±6.37**	1.00±0.14	RgABCC11	1.00±0.07c	9.23±1.51b	19.23±2.51a	21.87±2.21a	9.23±1.09b
RgABCC12	96.89±3.18**	45.56±2.96**	0.86±0.07	1.00±0.17	RgABCC12	15.56±1.06**	144.67±9.88**	136.89±9.62**	1.00±0.12	RgABCC12	1.00±0.12d	24.89±1.32c	31.81±2.32b	44.34±3.72a	24.65±2.22c
RgABCC13	0.49±0.11**	0.64±0.07*	173.71±5.45**	1.00±0.15	RgABCC13	0.76±0.19	0.87±0.13	1.49±0.11**	1.00±0.15	RgABCC13	1.00±0.06c	1.01±0.13c	1.49±0.32b	1.88±0.19a	1.39±0.15b
RgABCC14	18.90±1.40**	6.93±1.78**	0.81±0.07	1.00±0.19	RgABCC14	240.93±9.36**	70.21±5.57**	81.90±6.40**	1.00±0.16	RgABCC14	1.00±0.08a	0.91±0.07ab	0.88±0.08ab	1.02±0.05a	0.82±0.08b
RgABCC15	13.87±2.56**	16.09±3.01**	1.07±0.11	1.00±0.08	RgABCC15	11.09±0.61**	12.07±1.54**	5.87±0.56**	1.00±0.18	RgABCC15	1.00±0.11c	0.87±0.09c	1.59±0.11c	4.57±0.59b	5.66±0.78a
RgABCC16	18.67±1.14**	17.94±1.86**	0.87±0.06	1.00±0.09	RgABCC16	21.94±1.17**	52.17±4.56**	4.67±0.74**	1.00±0.10	RgABCC16	1.00±0.13d	64.67±6.56c	142.67±12.24b	284.82±24.27a	116.09±18.84b
RgABCC17	44.81±3.45**	34.97±3.26**	0.79±0.09	1.00±0.15	RgABCC17	76.97±5.26**	88.76±9.19**	129.81±9.13**	1.00±0.15	RgABCC17	1.00±0.09d	19.81±2.02d	114.81±10.65c	369.81±26.87a	287.97±22.13b
RgABCC18	0.68±0.07*	94.56±3.33**	0.37±0.09**	1.00±0.14	RgABCC18	23.56±2.16**	54.67±3.84**	124.89±8.63**	1.00±0.14	RgABCC18	1.00±0.07c	23.78±2.12b	34.78±2.23a	36.78±2.99a	37.78±3.45a
