# Supplementary material for: Transcriptome-based identification and expression characterization of RgABCC transporters in Rehmannia glutinosa
Source: PLoS One. 2021 Jun 25;16(6):e0253188. doi: 10.1371/journal.pone.0253188 (PMC8232422; doi:10.1371/journal.pone.0253188)
Supplement: S11 Table — (XLS) [file pone.0253188.s012.xls]

## Sheet: S11 Table
S11 Table. OD600 values of cell densities form the different genotype yeasts under CdCl2 stress at various concentrations.
Genotype	CdCl2 concentation (μM)
	0	20	40	60	80	100
pYES2-WT	1.20±0.09a	0.96±0.08a	0.82±0.08a	0.52±0.06a	0.42±0.06a	0.31±0.05a
pYES2-RgABCC1-ΔYCF1	1.20±0.09a	0.95±0.08a	0.80±0.09a	0.51±0.07a	0.41±0.06a	0.29±0.06a
pYES2-ΔYCF1	1.20±0.09a	0.85±0.09a	0.36±0.05b	0.12±0.02b	0.00±0.00b	0.00±0.00b
